# Supplementary material for: Differential Entropy: An Appropriate Analysis to Interpret the Shape Complexity of Self-Similar Organic Islands
Source: Materials (Basel). 2021 Oct 29;14(21):6529. doi: 10.3390/ma14216529 (PMC8585197; doi:10.3390/ma14216529)
Supplement: Supplementary file 1 [file materials-14-06529-s001.zip]

Archive with 1 entries (1 files):
- materials-1402173-supplementary.pdf
